# Supplementary material for: Kcnn4/KCa3.1 inhibition blunts polycystic kidney disease progression in mouse models
Source: JCI Insight. 2025 Oct 22;10(20):e191311. doi: 10.1172/jci.insight.191311 (PMC12581680; doi:10.1172/jci.insight.191311)
Supplement: Supporting data values [file jciinsight-10-191311-s295.xlsx]

## Sheet: List Figures
	List of Figures
	1A Expression of KCNN4 in human kidneys (relative unit)
	1B Kcnn4 expression in Pkd1 mouse models (relative unit)
	1C Expression of channels in Pkd1 mouse models (relative unit)
	2C Effects of SKA-111 (different concentrations) on cyst area (%) in Pkd1+/+ metanephroi
	2E Effect of SKA-111 on cyst area (%) in Pkd1-/- metanephroi
	3C Cyst area in Pkd1-/-; Kcnn4-/- genetically inactivated metanephroi
	3D Cyst number in Pkd1-/-; Kcnn4-/- genetically inactivated metanephroi
	4C Cyst area (%) in senicapoc (SCP)- treated metanephroi
	4D Cyst number per metanephros in senicapoc (SCP) treated samples
	4G Delayed senicapoc (SCP) treatment of Pkd1-/- metanephroi
	4H Delayed senicapoc treatment of Pkd1-/- metanephroi
	5A cAMP levels in kidneys of Pkd1 mouse models
	5B Immunoblot quantitation of pERK/ERK and Myc in Pkd1cKO kidneys (relative signal intensity)
	5C Immunoblot quantitation of pERK/ERK and Myc in Pkd1V/V kidneys (relative signal intensity)
	5D Immunoblot quantitation of pERK/ERK and Myc in SBPkd1 kidneys (relative signal intensity)
	5E Immunoblot quantitation of pERK/ERK and Myc in Pkd1wt kidneys (relative signal intensity)
	6C Two Kidney Weight to Body Weight Ratio (%) in Pkd1cKO; Kcnn4-/- mice
	6D Cyst area (%) in Pkd1cKO; Kcnn4-/- mice
	6E Cyst number in Pkd1cKO; Kcnn4-/- mice
	6F Cyst nephron segment of origin in Pkd1cKO; Kcnn4-/- mice
	6G Fibrotic index in Pkd1cKO; Kcnn4-/- mice
	6H Proliferative index in Pkd1cKO; Kcnn4-/- mice
	6I cAMP levels in kidneys of Pkd1cKO;Kcnn4-/- mice
	6J Immunoblot quantitation of pERK/ERK and Myc in Pkd1cKO; Kcnn4-/- kidneys (relative signal intensity)
	6L Ciliary length distribution (%) in Pkd1cKO;Kcnn4-/- kidneys
	7C Two Kidney Weight to Body Weight Ratio (%) in SBPkd1; Kcnn4-/- mice
	7D Cyst area in SBPkd1; Kcnn4-/- mice
	7E Cyst number in SBPkd1; Kcnn4-/- mice
	7F BUN in SBPkd1; Kcnn4-/- mice and control mice
	7G Cyst nephron segment of origin in SBPkd1;Kcnn4-/- mice
	7H Fibrotic index in SBPkd1; Kcnn4-/- mice
	7I Proliferative index in Pkd1cKO; Kcnn4-/- mice
	7J cAMP levels in kidneys of SBPkd1;Kcnn4-/- mice
	7K Immunoblot quantitation of pERK/ERK and Myc in SBPkd1;Kcnn4-/- kidneys (relative signal intensity)
	7M Ciliary length distribution (%) in SBPkd1;Kcnn4-/- kidneys
	7N Survival curve (Kaplan Meier) of SBPkd1;Kcnn4-/- mice
	8C Effects of pharmacological treatment with senicapoc (SCP) or vehicle (Veh) on Pkd1cKO
	8F Effects of pharmacological treatment with senicapoc (SCP) or vehicle (Veh) on Pkd1V/V
	9C Effects of pharmacological treatment with senicapoc (SCP) or vehicle (Veh) on SBPkd1
	9F Effects of pharmacological treatment with senicapoc (SCP) or vehicle (Veh) on Pkd1wt
	S1A Kcnn4 expression in c-Myc overexpressing SBM transgenic kidneys (relative unit)
	S1B Kcnn4 expression in P10 extrarenal tissues of Pkd1V/V mice (relative unit)
	S1C Kcnn4 expression in P10 extrarenal tissues of SBPkd1 mice (relative unit)
	S3C Effects of TRAM-34 at different concentrations on cyst area (%) in Pkd1-/- metanephroi
	S4A Effects of senicapoc (SCP) (different concentrations) on cyst area (%) in Pkd1-/- metanephroi
	S4B Effects of combining A01 (indicated concentrations) w/wo SCP (5uM) on cyst area (%) in Pkd1-/- metanephroi
	S4C Effects of combining PPQ-102 (indicated concentrations) w/wo SCP (5uM) on cyst area (%) in Pkd1-/- metanephroi
	S5 cAMP levels in c-Myc overexpressing SBM transgenic kidneys
	S6 Immunoblot quantitation of pERK and ERK in kidneys of Pkd1 mouse models (relative signal intensity)
	S8A Absolute body weight change in SCP treated and untreated mice
	S8B Relative body weight change in SCP treated and untreated SBPkd1 mice
	S8C Relative body weight change in SCP treated and untreated Pkd1wt mice

## Sheet: Figure 1A
Expression of KCNN4 in human kidneys (relative unit)
	KCNN4
	Normal	ADPKD
	0.96432	24.9652
	1.07147	4.28587
	0.96432	30.9654
		12.7505
		23.2508
		51.109
		39.5371
		1.71435
		14.6791

## Sheet: Figure 1B
Kcnn4 expression in Pkd1 mouse models (relative unit)
	Pkd1+/+	Pkd1cKO		Pkd1+/+	Pkd1v/v		Pkd1+/+	SBPkd1		Pkd1+/+	Pkd1wt
	0.489947	1.15212		0.584329	1.66906		1.30401	4.62246		1.013	10.465
	0.654747	3.04047		0.780876	1.18884		1.32239	3.57452		1.263	5.553
	0.872105	1.79539		1.04011	1.99203		0.941563	8.826		0.995	3.971
	1.33711	1.95111		1.59469	1.75724		0.717006	12.8706		0.912	3.845
	1.17142	1.74629					0.71044	4.85227		0.862	3.874
	1.6195						1.0046	5.51412
	0.855179							3.38148

## Sheet: Figure 1C
Expression of channels in Pkd1 mouse models (relative unit)
	Pkd1cKO
	CFTR			NKCC1			NKCC2			AQP2			AQP1			ANO1
	Pkd1+/+	Pkd1cKO		Pkd1+/+	Pkd1cKO		Pkd1+/+	Pkd1cKO		Pkd1+/+	Pkd1cKO		Pkd1+/+	Pkd1cKO		Pkd1+/+	Pkd1cKO
	1.069	0.523		1.005	0.639		1.043	0.164		1.111	0.719		1.042	0.189		1.09076	0.432419
	0.969	0.333		1.038	0.552		0.97	0.143		0.691	0.069		0.896	0.227		0.997621	0.631512
	1.017	0.438		0.958	0.627		1.082	0.126		1.159	0.282		1.069	0.214		1.07471	0.643799
	0.935	0.576		0.922	0.58		0.854	0.146		0.798	0.119		0.901	0.229		0.977108	0.741254
	1.014	0.29		1.086	0.534		1.071	0.245		1.408	0.241		1.113	0.277		1.09707	0.683523
																1.09167	0.549265
																0.795073	0.54671
																0.799857	0.491688
																1.07614	0.651017
																	0.58459
	SBPkd1
	CFTR			NKCC1			NKCC2			AQP2			AQP1			ANO1
	Pkd1+/+	SBPkd1		Pkd1+/+	SBPkd1		Pkd1+/+	SBPkd1		Pkd1+/+	SBPkd1		Pkd1+/+	SBPkd1		Pkd1+/+	SBPkd1
	0.945	0.717		0.907	1.623		1.083	0.281		1.124	1.763		0.931	0.244		0.70835	3.56588
	1.164	0.55		1.151	1.191		0.875	0.127		0.649	1.229		0.935	0.155		1.82093	3.37825
	0.785	0.418		1.063	0.941		0.777	0.073		1.906	0.088		1.065	0.127		0.673237	3.43372
	1.07	0.413		0.971	1.096		1.076	0.087		0.8	0.177		1.13	0.085		1.00503	3.33405
	1.082	0.503		0.928	0.88		1.262	0.069		0.898	0.081		0.955	0.101		0.792456	5.59051

## Sheet: Figure 2C
Effects of SKA-111 (different concentrations) on cyst area (%) in Pkd1+/+ metanephroi
	Pkd1+/+
	-	Vehicle	SKA-111
			10uM	20uM	30uM
	15.8415	10.8489	31.6286	28.1214	32.2962
	10.7338	16.9132	28.9212	23.7801	28.5091
	10.4277		22.3211	28.03	27.305
	13.2976		22.9942	23.2564	29.0695
	12.4067		25.2391	21.2359	40.8556
	10.9844		26.5018	27.9984	33.4156
	3.8755		16.8557
	3.02312		19.0218
	15.3981
	7.84202
	15.528

## Sheet: Figure 2E
Effect of SKA-111 on cyst area (%) in Pkd1-/- metanephroi
	Pkd1-/-
	Cyst area (% )				Cyst number (/mm2)
	-	Veh	SKA-111 10uM		-	Veh	SKA-111 10uM
	39.3196	42.604	51.0177		55	49	61
	33.4657	37.1689	58.581		54	45	55
	40.6446	36.1038	47.0375		49	30	62
	38.4754	31.5548	53.0762		42	47	60
	30.8665	40.5806	48.1756		51	42	62
		38.7261			42	38
		41.4024				39
		40.3256				45
		39.1406				41

## Sheet: Figure 3C
Cyst area in Pkd1-/-; Kcnn4-/- genetically inactivated metanephroi
	Cyst area (% )
	Pkd1+/+; Kcnn4+/+	Pkd1-/-; Kcnn4+/+	Pkd1-/-; Kcnn4-/-
	1.2638	25.6982	24.2763
	1.97925	23.8606	24.9352
	1.29159	11.7873	20.4539
	2.97775	20.3751	21.5333
	5.80405	26.2716	18.0936
	4.68163	42.9366	21.79
	5.92153	44.2455
	0.377938	38.4777
	0.991961	42.6216
	0.56755	43.5429
	0.700598	31.1106
	3.06959	42.471
	2.24136	50.6576
		40.649
		39.5919
		45.208
		32.5779
		25.6233
		36.581
		32.2313
		50.2261
		27.4183

## Sheet: Figure 3D
Cyst number in Pkd1-/-; Kcnn4-/- genetically inactivated metanephroi
	Cyst number (/mm2)
	Pkd1+/+; Kcnn4+/+	Pkd1-/- ; Kcnn4+/+	Pkd1-/-; Kcnn4-/-
	10	43	51
	3	67	54
	4	65	54
	4	90	42
	4	69	35
		69	30
		48	33
		61	60
			52
			41
			37

## Sheet: Figure 4C
Cyst area (%) in senicapoc (SCP)- treated metanephroi
		Pkd1-/-
	Pkd1+/+	-	Vehicle	SCP 20uM
	3.51126	39.3196	42.604	1.59904
	1.24633	33.4657	37.1689	2.69373
	2.90851	40.6446	36.1038	5.64937
	4.86379	38.4754	31.5548	2.89338
	1.14329	30.8665	40.5806	1.64428
	0.264109		38.7261	0.68676
	0.684867		41.4024	1.39468
	2.63897		40.3256	3.97064
	0.319188		39.1406	3.98176
				6.45529
				8.88342

## Sheet: Figure 4D
Cyst number per metanephros in senicapoc (SCP) treated samples
		Pkd1-/-
	Pkd1+/+	-	Vehicle	SCP 20uM
	2	42	49	4
	3	51	45	14
	4	42	30	3
	2	55	47	1
	3	49	42	0
	1		38	0
	1		39	1
	4		45	7
	1		41	6
				7
				15

[truncated: 43 more sheets: Figure 4G, Figure 4H, Figure 5A, Figure 5B, Figure 5C, Figure 5D, Figure 5E, Figure 6C, Figure 6D, Figure 6E, Figure 6F, Figure 6G, Figure 6H, Figure 6I, Figure 6J, Figure 6L, Figure 7C, Figure 7D, Figure 7E, Figure 7F …]
